# Supplementary material for: Compounds Identified from Marine Mangrove Plant (Avicennia alba) as Potential Antiviral Drug Candidates against WDSV, an In-Silico Approach
Source: Mar Drugs. 2021 Apr 28;19(5):253. doi: 10.3390/md19050253 (PMC8145693; doi:10.3390/md19050253)
Supplement: Supplementary file 1 [file marinedrugs-19-00253-s001.zip]

Archive with 1 entries (1 files):
- marinedrugs-1197646-supplementary.pdf
